# Supplementary material for: Identification of BHLHE40 expression in peripheral blood mononuclear cells as a novel biomarker for diagnosis and prognosis of hepatocellular carcinoma
Source: Sci Rep. 2021 May 27;11:11201. doi: 10.1038/s41598-021-90515-w (PMC8159962; doi:10.1038/s41598-021-90515-w)
Supplement: Supplementary file 6 — Supplementary Tables. [file 41598_2021_90515_MOESM6_ESM.xlsx]

## Sheet: Table S1
Table S1 Baseline characteristics of cases for RNA-seqeuncing
Sample ID	Group	Age	Gender	BCLC Stage
LM1	HCC	69	Male	B
LM2	HCC	70	Male	B
LM3	HCC	64	Male	A
LM4	HCC	61	Female	B
LM5	HCC	62	Male	A
LM6	HCC	67	Female	B
LM7	HCC	57	Male	A
LM8	HCC	65	Male	A
NO1	Healthy	25	Male	-
NO2	Healthy	34	Male	-
NO3	Healthy	30	Female	-
NO4	Healthy	28	Female	-

## Sheet: Table S2
Table S2 Summary of intersect genes
Intersect gene (number of genes)
PBMCs and co-culture		PBMCs and Microarray		Co-culture and Microarray		All profiles
Up (27)	Down (11)	Up (88)	Down (20)	Up (95)	Down (54)	Up (18)	Down (6)
AREG	ANKRD50	ABLIM3	ADARB1	ACSL5	ALOX5	AREG	ANKRD50
BATF	CAMSAP2	AREG	ANKRD50	AREG	ANKRD50	BHLHE40	CAMSAP2
BHLHE40	CCR1	ARHGAP29	ARMCX2	ATP13A3	ASGR1	BTG3	CCR2
BTG3	CCR2	ARL4A	CAMSAP2	B4GALT5	BMF	CCL5	CYP1B1
CCL4	CD14	AVPI1	CCR2	BATF	BNC2	CXCL2	CYP2S1
CCL5	CYP1B1	B4GALT4	CD180	BAZ1A	CAMSAP2	DDIT4	NOG
CD69	CYP2S1	BCAT1	CD300LB	BHLHE40	CCR2	DUSP2
CD83	NOG	BHLHE40	CXorf21	BTG3	CD86	ETS2
CXCL2	RPL7AP64	BTG3	CYP1B1	C15orf48	CD9	GRASP
DDIT4	SLC37A2	C1QA	CYP2S1	CCDC102A	CDKN1C	IL1B
DUSP2	TMEM150B	CCL5	FBLN2	CCDC71L	CYP1A1	IL6
ERMN		CCND3	LRRN3	CCL5	CYP1B1	MAP3K8
ETS2		CDK5R1	NOG	CD274	CYP2S1	NFKBIA
GRASP		CLU	PAQR8	CD93	DENND1B	NR4A2
IL1B		CMTM5	SLC24A4	CLC	ELOVL6	RGS9
IL1R2		CTA-29F11.1	SULF2	CSRNP1	EMP1	RNF144B
IL6		CTB-31O20.2	TLR10	CXCL2	EPB41L1	SOCS1
MAP3K8		CUL3	TLR7	DDIT4	EPHB1	TNF
NFKBIA		CXADR	TMEM144	DRAM1	FRY
NR4A2		CXCL2	ZNF471	DUSP2	GAS7
NR4A3		CXCR4		DUSP5	GPCPD1
RGS9		DAPK2		ENO1	IL13RA1
RIN2		DDIT4		EREG	IL17RA
RNF144B		DUSP2		ESF1	IL1R2
SOCS1		ETS2		ETS2	IL1RAP
SUPV3L1		EVA1C		FLT1	KCTD12
TNF		FBXO32		GADD45A	KLF4
		FKBP5		GADD45B	LACC1
		GABARAPL1		GBP1	LYZ
		GFOD1		GPATCH4	MAP3K2
		GP9		GPR155	MEFV
		GPR55		GPR65	MME
		GRASP		GRASP	NET1
		HIST1H2AE		HAS1	NOG
		ID1		HBEGF	NPTXR
		ID2		HSP90AB1	OSBPL11
		IFI27		IER2	PGAP1
		IL1B		IL1B	PKIB
		IL6		IL1RN	PLXDC2
		ITGA2B		IL6	RASAL2
		JUN		INHBA	RRM2B
		KLF9		JAK3	SERINC2
		MAFF		JUNB	SESN3
		MAP3K8		KANK1	SLC30A1
		MAST4		KCNJ2	SLC8A1
		METRNL		KLF10	SOCS6
		MMP9		KRT8	SORL1
		MT1E		LAMP3	STAB1
		MT1G		LTB	TGFBR1
		MT2A		MAP3K8	TMEM170B
		MYL9		MARCKS	TRPS1
		NFKBIA		MARCO	VRK2
		NR4A2		MMP14	YPEL2
		OSBPL5		MYC	ZNF467
		PDE4D		NFKB1
		PER1		NFKB2
		PF4		NFKBIA
		PF4V1		NINJ1
		PPBP		NLRP3
		PRDM1		NR4A2
		PROS1		NXT1
		PRR16		PIM2
		RGS1		PIM3
		RGS9		PLAUR
		RNF144B		PLEK
		RUNX3		PLIN2
		SAP30		PPP1R3B
		SELP		PSD3
		SIK1		PTAFR
		SLC24A3		RAB20
		SLC4A1		RNF144B
		SLC7A5		SDC4
		SMAP2		SDF2L1
		SNCA		SERPINB9
		SOCS1		SLAMF7
		SPX		SLC25A13
		STYK1		SLC2A3
		SYTL4		SLC39A8
		THBS1		SNORA67
		TNF		SOCS1
		TNFAIP3		SOCS3
		TREML1		SOD2
		TSC22D3		TIMP1
		TXNIP		TM4SF1
		U2AF1		TNF
		YPEL1		TNFAIP6
		ZFP36		TNFSF10
		ZNF250		TNFSF8
				TNIP1
				TNS3
				TPI1
				TSPAN17
				TXN
				UGCG
				XBP1

## Sheet: Table S3
Table S3 Summary of diagnostic performance of cancer-induced genes
Marker	AUC	Sensitivity (%)	Specificity (%)	PPV (%)	NPV (%)	Accuracy (%)	Cut-off	95% CI	p-value
BHLHE40	0.834	84	64	71.19	80.49	75	1.8	0.78 - 0.89	< 0.001
AREG	0.693	63	62	60.6	63.17	61.57	2.85	0.62 - 0.77	< 0.001
SOCS1	0.537	50	46.67	48.62	51.04	49.65	2.361	0.46- 0.62	0.363
CCL5	0.686	69	64	64.22	68.75	66.31	2.288	0.61 - 0.76	< 0.001
DDIT4	0.849	75	76	75	75.25	75.12	2.098	0.80 - 0.90	< 0.001
AFP (ng/mL)	0.8053	49	88	80.33	63.31	68.5	20	0.75 - 0.87	< 0.001
BHLHE40 + DDIT4	0.857	79	72	79	77.42	78.24	0.377395	0.81 - 0.91	< 0.001
BHLHE40 + DDIT4 + AFP	0.86	79	72	73.83	77.42	75.5	0.371703	0.81 - 0.91	< 0.001
The best values of diagnostic are highlighted in gray for each row

## Sheet: Table S4
Table S4 Correlation of gene expression and clinical parameters
Variable	BHLHE40			AREG			SOCS1			CCL5			DDIT4
	< 1.8	≥ 1.8	P	< 2.9	≥ 2.9	P	< 2.4	≥ 2.4	P	<2.3	≥ 2.3	P	<2.1	≥ 2.1	P
Age (year)			0.789			0.415			0.164			0.514			0.644
<60	8	38		15	31		18	28		12	34		10	36
≥60	8	46		22	32		29	25		18	36		15	39
Gender			0.454			0.563			0.047*			0.372			0.518
Male	15	70		33	52		36	49		24	61		20	65
Female	1	14		4	11		11	4		6	9		5	10
AFP (ng/mL)			0.084			1			0.674			0.493			0.129
<100	14	54		25	43		33	35		22	46		21	49
≥100	2	30		12	20		14	18		8	24		4	26
Cirrhosis			0.303			0.074			1			0.287			0.574
No	11	69		26	54		38	42		22	58		19	61
Yes	5	15		11	9		9	11		8	12		6	14
Tumor (cm)			0.173			0.062			0.548			0.192			0.065
<5 cm	11	40		14	37		22	29		12	39		17	34
≥5 cm	5	44		23	26		25	24		18	31		8	41
BCLC stage			0.020*			0.278			1			1			0.148
0-A	10	25		10	25		16	19		10	25		12	23
B-C	6	59		27	38		31	34		20	45		13	52

## Sheet: Table S5
Table S5 Summary of reads of RNA sequencing
Samples	Paired Raw Reads	Trimmed Read	Q30 (%)	Mapped Reads	Mapping Rate (%)
PBMCs co-culture Control-1	28315070	23903275	84.4189	2.31798e+07	96.97
PBMCs co-culture Control-2	29927166	25584280	85.4885	24739243	96.69
PBMCs co-culture Control-3	24424071	20329675	83.2362	19641321	96.61
PBMCs co-culture HepG2-1	25137807	21269467	84.6115	2.05698e+07	96.71
PBMCs co-culture HepG2-2	29335527	24204147	82.508	2.34794e+07	97
PBMCs co-culture HepG2-3	27089238	23171366	85.5372	22396833	96.65
PBMCs co-culture Huh7-1	34000754	29075073	85.513	2.81681e+07	96.88
PBMCs co-culture Huh7-2	34958525	29749516	85.0995	2.86441e+07	96.28
PBMCs co-culture Huh7-3	37322329	32462400	86.9785	31431167	96.82
Healthy PBMCs-1	24121177	20360826	84.4106	1.97477e+07	97
Healthy PBMCs-2	22037908	18786088	85.2444	1.83081e+07	97.5
Healthy PBMCs-3	22635542	18614898	82.2375	18103829	97.3
Healthy PBMCs-4	21525841	17536551	81.4674	17066772	97.3
HCC PBMCs-1	21164068	17698330	83.6244	1.72403e+07	97.4
HCC PBMCs-2	21459531	18084357	84.2719	17568578	97.1
HCC PBMCs-3	23645573	19143719	80.9611	18671711	97.5
HCC PBMCs-4	23309435	19610082	84.1294	18962980	96.7
HCC PBMCs-5	20583909	17483343	84.9369	16966994	97
HCC PBMCs-6	21490403	18587434	86.4918	1.80044e+07	96.9
HCC PBMCs-7	20916735	17787018	85.0373	17282442	97.2
HCC PBMCs-8	21348195	18890033	88.4854	18334434	97

## Sheet: Table S6 
Table S6 Summary of Primers seqeunce and Thermal cycle conditions
Genes	seqeunces (5'-3')	Pre-denaturation	40 cycles				Final extension
			Denaturation	Annealing	Extension	Detection
BHLHE40	F: GGACAGCAAGGAGACCTACA	95°C (3 min)	95°C (15 sec)	55°C (30 sec)	72°C (30 sec)	-	72°C (10 min)
	R: AGTGCTTTCACATGCTTCAAG
AREG	F: TCGGCTCAGGCCATTATGC
	R: AGCCAGGTATTTGTGGTTCGT
SOCS1	F: CACTTCCGCACATTCCGTTC
	R: AGGCCATCTTCACGCTAAGG
CCL5	F: CCTGCTGCTTTGCCTACATTG			59°C (30 sec)
	R: ATCCTTGACCTGTGGACGACT
DDIT4	F: GGTTTGACCGCTCCACGAG					76°C (30 sec)
	R: ATCCAGGTAAGCCGTGTCTTC
β-globin	F: GTGCACCTGACTCCTGAGGAGA			60°C (30 sec)		-
	R: CCTTGATACCAACCTGCCCAG
